# Supplementary material for: Resistance related metabolic pathways for drug target identification in Mycobacterium tuberculosis
Source: BMC Bioinformatics. 2016 Feb 8;17:75. doi: 10.1186/s12859-016-0898-8 (PMC4745158; doi:10.1186/s12859-016-0898-8)
Supplement: Additional file 2: Table S2. — Criteria used to filter high priority M.tuberculosis drug targets. The genes highlighted in bold satisfied all the selection criteria. The hyphen (−) indicates exclusion from further analysis. Abbreviations used: NUI- Not under investigation, PDB- Protein Data Bank, TBSGC- TB Structural Genome Consortium. References 12-Sassetti et al., 2003; 34-Lamichhane et al., 2003. Data can be viewed in Microsoft excel. (XLS 12 kb) [file 12859_2016_898_MOESM2_ESM.xls]

## Sheet: Sheet1
Gene	TBSGC	Essential for growth [12, 34]	PDB structure available	Known biological function	Human homolog (p < 0.0005)	Conserved among 24 mycobacterial species	Up or down regulated during dormancy
Rv1712	NUI	yes	no	yes	no	yes	Up regulated
Rv2984	UI	yes	no	yes	no	yes	Up regulated
Rv2194	NUI	yes	no	yes	no	yes	Down regulated
Rv1311	NUI	yes	no	yes	no	yes	Down regulated
Rv1305	NUI	yes	no	yes	no	yes	Down regulated
Rv2195	NUI	yes	no	yes	no	yes	Down regulated
Rv1622c	NUI	yes	no	yes	no	yes	Up regulated
Rv1456c	NUI	yes	no	yes	no	yes	Down regulated
Rv2421c	NUI	yes	no	yes	no	yes	Up regulated
Rv3199c	NUI	no	-	-	-	-	-
Rv1595	NUI	yes	no	yes	yes	-	-
Rv3393	NUI	no	-	-	-	-	-
Rv0156	NUI	no	-	-	-	-	-
Rv0157	NUI	no	-	-	-	-	-
Rv3158	NUI	no	-	-	-	-	-
Rv3157	NUI	no	-	-	-	-	-
Rv3156	NUI	no	-	-	-	-	-
Rv3154	NUI	no	-	-	-	-	-
Rv3152	NUI	no	-	-	-	-	-
Rv3151	NUI	no	-	-	-	-	-
Rv3150	NUI	no	-	-	-	-	-
Rv3149	NUI	no	-	-	-	-	-
Rv3148	NUI	no	-	-	-	-	-
Rv3147	NUI	no	-	-	-	-	-
Rv3145	NUI	no	-	-	-	-	-
Rv0392c	NUI	no	-	-	-	-	-
Rv1812c	NUI	no	-	-	-	-	-
Rv3043c	NUI	yes	no	yes	yes	-	-
Rv2193	NUI	yes	no	yes	yes	-	-
Rv0248c	NUI	no	-	-	-	-	-
Rv3319	NUI	no	-	-	-	-	-
Rv1307	NUI	yes	no	yes	yes	-	-
Rv1308	NUI	yes	no	yes	yes	-	-
Rv1309	NUI	yes	no	yes	yes	-	-
Rv1310	NUI	yes	no	yes	yes	-	-
Rv2196	NUI	yes	no	yes	yes	-	-
Rv1623c	NUI	no	-	-	-	-	-
Rv1629	NUI	yes	no	yes	yes	-	-
Rv0321	NUI	no	-	-	-	-	-
Rv3644c	NUI	no essentiality data	-	-	-	-	-
