# Supplementary material for: Resistance related metabolic pathways for drug target identification in Mycobacterium tuberculosis
Source: BMC Bioinformatics. 2016 Feb 8;17:75. doi: 10.1186/s12859-016-0898-8 (PMC4745158; doi:10.1186/s12859-016-0898-8)
Supplement: Additional file 3: Table S3. — The 24 sequenced Mycobacterium strains. Data can be viewed in Microsoft excel. (XLS 34 kb) [file 12859_2016_898_MOESM3_ESM.xls]

## Sheet: Sheet1
Gene(s)	M.tuberculosis species homology	Gene ID	% identity	Alignment score (Bit score)	Expectation value	Gaps	% Query coverage
Rv1712 (cmk)	Mycobacterium bovis AF2122/97	ref|NP_855392.1	100	379	2e-105	0/230	99
	Mycobacterium bovis BCG str. Pasteur 1173P2	ref|YP_977843.1	100	379	2e-105	0/230	99
	Mycobacterium bovis BCG str. Tokyo 172	ref|YP_002644782.1	100	379	2e-105	0/230	99
	Mycobacterium marinum M	ref|YP_001850833.1	78	289	2e-78	0/223	96
	Mycobacterium ulcerans Agy99	ref|YP_906913.1	78	285	2e-77	0/223	96
	Mycobacterium avium subsp. Paratuberculosis K-10	ref|NP_960348.1	78	278	3e-75	0/226	97
	Mycobacterium avium 104	ref|YP_882248.1	78	276	1e-74	0/223	96
	Mycobacterium avium subsp. avium ATCC 25291	ref|ZP_05217032.1	78	276	2e-74	0/223	96
	Mycobacterium sp. MCS	ref|YP_640091.1	77	265	4e-71	0/219	94
	Mycobacterium sp. KMS	ref|YP_938956.1	77	265	4e-71	0/219	94
	Mycobacterium sp. JLS	ref|YP_001071213.1	77	265	4e-71	0/219	94
	Mycobacterium leprae TN	ref|NP_301979.1	74	256	2e-68	4/222	96
	Mycobacterium leprae Br4923	ref|YP_002503609.1	74	256	2e-68	4/222	96
	Mycobacterium intracellulare ATCC 13950	ref|ZP_05223899.1	78	252	3e-67	4/223	96
	Mycobacterium smegmatis str. MC2 155	ref|YP_888038.1	73	243	1e-64	0/223	96
	Mycobacterium abscessus	ref|YP_001703106.1	67	234	8e-62	0/223	96
	Mycobacterium gilvum PYR-GCK	ref|YP_001134756.1	68	232	2e-61	2/226	98
	Mycobacterium vanbaalenii PYR-1	ref|YP_954079.1	72	232	2e-61	2/230	99
	Mycobacterium kansasii ATCC 12478	ref|ZP_04751789.1	78	230	1e-60	0/191	82
Rv2984(ppk)	Mycobacterium bovis AF2122/97	ref|NP_856653.1	100	1388	0	0/741	99
	Mycobacterium bovis BCG str. Pasteur 1173P2	ref|YP_979089.1	100	1388	0	0/741	99
	Mycobacterium bovis BCG str. Tokyo 172	ref|YP_002646046.1	100	1388	0	0/741	99
	Mycobacterium kansasii ATCC 12478	ref|ZP_04747614.1	89	1263	0	7/741	99
	Mycobacterium marinum M	ref|YP_001850034.1	89	1258	0	4/741	99
	Mycobacterium ulcerans Agy99	ref|YP_905890.1	88	1256	0	4/741	99
	Mycobacterium leprae TN	ref|NP_302155.1	87	1202	0	5/741	99
	Mycobacterium leprae Br4923	ref|YP_002503785.1	87	1202	0	5/741	99
	Mycobacterium intracellulare ATCC 13950	ref|ZP_05224109.1	86	1187	0	9/741	99
	Mycobacterium avium subsp. paratuberculosis K-10	ref|NP_961956.1	85	1177	0	12/741	99
	Mycobacterium avium 104	ref|YP_883001.1	85	1174	0	12/741	99
	Mycobacterium avium subsp. avium ATCC 25291	ref|ZP_05217773.1	88	1160	0	7/695	94
	Mycobacterium sp. MCS	ref|YP_639090.1	82	1147	0	12/741	99
	Mycobacterium sp. KMS	ref|YP_937960.1	82	1147	0	12/741	99
	Mycobacterium sp. JLS	ref|YP_001070184.1	82	1147	0	12/741	99
	Mycobacterium gilvum PYR-GCK	ref|YP_001135480.1	84	1134	0	12/699	94
	Mycobacterium vanbaalenii PYR-1	ref|YP_952960.1	85	1126	0	12/699	94
	Mycobacterium smegmatis str. MC2 155	ref|YP_886731.1	82	1123	0	12/699	94
	Mycobacterium abscessus	ref|YP_001704020.1	80	1098	0	7/696	94
Rv2194 (qcrC)	Mycobacterium bovis AF2122/97	ref|NP_855866.1	100	442	3e-124	0/234	83
	Mycobacterium bovis BCG str. Pasteur 1173P2	ref|YP_978299.1	100	442	3e-124	0/234	83
	Mycobacterium bovis BCG str. Tokyo 172	ref|YP_002645256.1	100	442	3e-124	0/234	83
	Mycobacterium leprae TN	ref|NP_301667.1	90	406	1e-113	0/234	83
	Mycobacterium leprae Br4923	ref|YP_002503297.1	90	406	1e-113	0/234	83
	Mycobacterium kansasii ATCC 12478	ref|ZP_04746912.1	93	396	2e-110	0/234	83
	Mycobacterium marinum M	ref|YP_001851520.1	90	384	6e-107	0/234	83
	Mycobacterium ulcerans Agy99	ref|YP_907168.1	90	383	2e-106	0/234	83
	Mycobacterium avium subsp. paratuberculosis K-10	ref|NP_960867.1	88	375	2e-104	0/234	83
	Mycobacterium avium 104	ref|YP_881502.1	88	375	3e-104	0/234	83
	Mycobacterium avium subsp. avium ATCC 25291	ref|ZP_05216487.1	88	375	3e-104	0/234	83
	Mycobacterium intracellulare ATCC 13950	ref|ZP_05227835.1	88	375	3e-104	0/234	83
	Mycobacterium smegmatis str. MC2 155	ref|YP_888538.1	79	335	3e-92	0/234	83
Rv1311 (atpC)	Mycobacterium bovis AF2122/97	NP_854997.1	100	206	8e-54	0/104	99
	Mycobacterium bovis BCG str.Pasteur 1173P2	YP_977463.1	100	206	8e-54	0/104	99
	Mycobacterium bovis BCG str.Tokyo 172	YP_002644402.1	100	206	8e-54	0/104	99
	Mycobacterium marinum M	YP_001852348.1	88	185	1e-47	0/104	99
	Mycobacterium intracellulare ATCC 13950	ZP_05226311.1	87	182	6e-47	0/104	99
	Mycobacterium avium subsp.paratuberculosis K-10	NP_961384.1	88	182	1e-46	0/104	99
	Mycobacterium avium 104	YP_880767.1	88	182	1e-46	0/104	99
	Mycobacterium avium subsp.avium ATCC 25291	ZP_05215866.1	88	182	1e-46	0/104	99
	Mycobacterium leprae TN	NP_301840.1	85	180	3e-46	0/104	99
	Mycobacterium leprae Br4923	YP_002503470.1	85	180	3e-46	0/104	99
	Mycobacterium ulcerans Agy99	YP_907489.1	84	179	7e-46	5/109	99
	Mycobacterium kansasii ATCC 12478	ZP_04748162.1	83	177	2e-45	0/104	99
	Mycobacterium vanbaalenii PYR-1	YP_955110.1	84	170	5e-43	0/103	99
	Mycobacterium gilvum PYR-GCK	YP_001133585.1	83	169	7e-43	0/103	99
	Mycobacterium sp. MCS	YP_641036.1	77	162	6e-41	0/104	99
	Mycobacterium sp. KMS	YP_939931.1	77	162	6e-41	0/104	99
	Mycobacterium sp. JLS	YP_001072128.1	77	162	6e-41	0/104	99
	Mycobacterium smegmatis str. MC2 155	YP_889187.1	84	151	2e-37	0/90	98
	Mycobacterium abscessus	YP_001702194.1	70	147	2e-36	0/104	99
Rv1305 (atpE)	Mycobacterium bovis AF2122/97	ref|NP_854991.1	100	154	1e-50	0/81	83
	Mycobacterium bovis BCG str. Pasteur 1173P2	ref|YP_977457.1	100	154	1e-50	0/81	83
	Mycobacterium bovis BCG str. Tokyo 172	ref|YP_002644396.1	100	154	1e-50	0/81	83
	Mycobacterium canettii CIPT 140010059	ref|YP_004744773.1	100	154	1e-50	0/81	83
	Mycobacterium kansasii ATCC 12478	ref|ZP_04748168.1	100	154	1e-50	0/81	83
	Mycobacterium marinum M	ref|YP_001852354.1	99	154	2e-50	0/81	83
	Mycobacterium ulcerans Agy99	ref|YP_907495.1	99	154	2e-50	0/81	83
	Mycobacterium gilvum PYR-GCK	ref|YP_001133579.1	98	115	2e-35	0/80	82
	Mycobacterium gilvum Spyr1	ref|YP_004076245.1	98	115	2e-35	0/80	82
	Mycobacterium sp. JDM601	ref|YP_004522558.1	98	115	2e-35	0/80	82
	Mycobacterium rhodesiae JS60	gb|EHB46958.1	98	95.1	2e-27	0/47	45
	Mycobacterium abscessus ATCC 19977	ref|YP_001702188.1	97	111	8e-34	0/78	80
	Mycobacterium sp. MCS	ref|YP_641042.1	96	114	5e-35	0/80	82
	Mycobacterium sp. KMS	ref|YP_939937.1	96	114	5e-35	0/80	82
	Mycobacterium sp. JLS	ref|YP_001072134.1	96	114	5e-35	0/80	82
	Mycobacterium avium subsp. avium ATCC 25291	ref|ZP_05215860.1	96	95.9	9e-28	0/48	49
	Mycobacterium intracellulare ATCC 13950	gb|AFC42824.1	96	95.9	9e-28	0/48	49
	Mycobacterium colombiense CECT 3035	ref|ZP_08714690.1	96	95.9	9e-28	0/48	49
	Mycobacterium leprae TN	ref|NP_301834.1	93	117	4e-36	0/81	83
	Mycobacterium leprae Br4923	ref|YP_002503464.1	93	117	4e-36	0/81	83
	Mycobacterium parascrofulaceum ATCC BAA-614	ref|ZP_06851839.1	90	100	2e-29	0/80	82
	Mycobacterium avium 104	ref|YP_880761.1	90	100	2e-29	0/80	82
	Mycobacterium vanbaalenii PYR-1	ref|YP_955116.1	89	95.5	2e-27	2/82	82
	Mycobacterium smegmatis str. MC2 155	ref|YP_889193.1	89	96.3	1e-27	2/82	82
Gene(s)	M.tuberculosis species homology	Gene ID	% identity	Alignment score (Bit score)	Expectation value	Gaps	% Query coverage
Rv2195 (qcrA)	Mycobacterium bovis AF2122/97	ref|NP_855867.1	99	875	0	0/429	99
	Mycobacterium bovis BCG str. Pasteur 1173P2	ref|YP_978300.1	99	875	0	0/429	99
	Mycobacterium bovis BCG str. Tokyo 172	dbj|BAH26489.1	99	875	0	0/429	99
	Mycobacterium canettii CIPT 140010059	ref|YP_004745652.1	99	875	0	0/429	99
	Mycobacterium marinum M	ref|YP_001851521.1	84	702	0	0/392	91
	Mycobacterium ulcerans Agy99	ref|YP_907169.1	84	702	0	0/392	91
	Mycobacterium parascrofulaceum ATCC BAA-614	ref|ZP_06848510.1	84	622	0	0/382	89
	Mycobacterium avium 104	ref|YP_881501.1	83	650	0	0/392	91
	Mycobacterium avium subsp. avium ATCC 25291	ref|ZP_05216486.1	83	650	0	0/392	91
	Mycobacterium intracellulare ATCC 13950	ref|ZP_05227834.1	81	625	0	1/384	89
	Mycobacterium leprae TN	ref|NP_301666.1	80	633	0	7/398	92
	Mycobacterium leprae Br4923	ref|YP_002503296.1	80	633	0	7/398	92
	Mycobacterium vanbaalenii PYR-1	ref|YP_954359.1	80	652	0	0/391	91
	Mycobacterium rhodesiae JS60	gb|EHB53601.1	80	614	0	4/381	88
	Mycobacterium sp. JDM601	ref|YP_004522962.1	79	639	0	3/388	90
	Mycobacterium colombiense CECT 3035	ref|ZP_08716558.1	78	675	0	9/411	95
	Mycobacterium smegmatis str. MC2 155	ref|YP_006568914.1	78	631	0	0/398	92
	Mycobacterium sp. MCS	ref|YP_640456.1	77	656	0	6/415	95
	Mycobacterium sp. KMS	ref|YP_939339.1	77	656	0	6/415	95
	Mycobacterium sp. JLS	ref|YP_001071573.1	77	656	0	6/415	95
	Mycobacterium gilvum PYR-GCK	ref|YP_001134219.1	76	642	0	3/403	93
	Mycobacterium gilvum Spyr1	ref|YP_004076766.1	76	642	0	3/403	93
	Mycobacterium abscessus	gb|EHB99594.1	72	582	0	2/384	88
Rv1622c (cydB)	Mycobacterium bovis AF2122/97	ref|NP_855301.1	100	679	0	0/346	99
	Mycobacterium bovis BCG str. Pasteur 1173P2	ref|YP_977752.1	100	679	0	0/346	99
	Mycobacterium bovis BCG str. Tokyo 172	dbj|BAH25923.1	100	679	0	0/346	99
	Mycobacterium canettii CIPT 140010059	ref|YP_004745080.1	99	676	0	0/346	99
	Mycobacterium marinum M	ref|YP_001850730.1	86	552	0	0/344	99
	Mycobacterium ulcerans Agy99	ref|YP_905579.1	85	544	0	0/341	98
	Mycobacterium parascrofulaceum ATCC BAA-614	ref|ZP_06847061.1	85	549	0	0/345	99
	Mycobacterium avium 104	ref|YP_882348.1	83	545	0	0/344	99
	Mycobacterium avium subsp. avium ATCC 25291	ref|ZP_05217128.1	83	545	0	0/344	99
	Mycobacterium intracellulare ATCC 13950	ref|YP_005338537.1	83	530	0	0/344	99
	Mycobacterium colombiense CECT 3035	ref|ZP_10800855.1	81	517	0	0/344	99
	Mycobacterium kansasii ATCC 12478	ref|ZP_04746658.1	79	521	0	0/344	99
	Mycobacterium sp. JLS	ref|YP_001071323.1	71	455	2e-161	1/347	99
	Mycobacterium sp. MCS	ref|YP_640200.1	70	453	2e-160	1/347	99
	Mycobacterium sp. KMS	ref|YP_939080.1	70	453	2e-160	1/347	99
	Mycobacterium vanbaalenii PYR-1	ref|YP_953642.1	68	448	1e-158	0/344	99
	Mycobacterium smegmatis str. MC2 155	ref|YP_887545.1	68	441	1e-155	4/349	99
	Mycobacterium rhodesiae JS60	gb|EHB44969.1	67	409	2e-143	2/345	99
	Mycobacterium gilvum PYR-GCK	ref|YP_001134848.1	67	442	4e-156	0/344	99
	Mycobacterium gilvum Spyr1	ref|YP_004077384.1	67	442	4e-156	0/344	99
	Mycobacterium abscessus	gb|EHC01137.1	63	384	1e-133	5/342	98
Rv1456c	Mycobacterium bovis AF2122/97	ref|NP_855143.1	100	595	0	0/310	99
	Mycobacterium bovis BCG str. Pasteur 1173P2	ref|YP_977609.1	100	595	0	0/310	99
	Mycobacterium bovis BCG str. Tokyo 172	ref|YP_002644548.1	100	595	0	0/310	99
	Mycobacterium canettii CIPT 140010059	ref|YP_004744922.1	99	593	0	0/310	99
	Mycobacterium marinum M	ref|YP_001850565.1	86	430	3e-152	0/301	96
	Mycobacterium ulcerans Agy99	ref|YP_905794.1	85	428	8e-152	0/302	97
	Mycobacterium kansasii ATCC 12478	ref|ZP_04750030.1	85	408	9e-144	0/306	98
	Mycobacterium parascrofulaceum ATCC BAA-614	ref|ZP_06852259.1	84	436	1e-154	0/305	97
	Mycobacterium intracellulare ATCC 13950	ref|YP_005338707.1	84	460	5e-164	0/305	98
	Mycobacterium leprae TN	ref|NP_301496.1	83	400	9e-141	0/269	86
	Mycobacterium leprae Br4923	ref|YP_002503127.1	83	400	9e-141	0/269	86
	Mycobacterium colombiense CECT 3035	ref|ZP_08715401.1	83	426	7e-151	3/308	98
	Mycobacterium avium subsp. avium ATCC 25291	ref|ZP_05217284.1	82	402	2e-141	0/305	98
	Mycobacterium avium 104	ref|YP_882505.1	81	399	5e-140	0/305	98
	Mycobacterium smegmatis str. MC2 155	ref|YP_887432.1	76	421	1e-148	3/303	96
	Mycobacterium gilvum Spyr1	ref|YP_004077482.1	76	355	6e-123	0/307	98
	Mycobacterium abscessus ATCC 19977	ref|YP_001703487.1	75	362	3e-125	3/277	88
	Mycobacterium sp. MCS	ref|YP_639593.1	74	361	6e-125	0/302	98
	Mycobacterium sp. KMS	ref|YP_938461.1	74	365	1e-126	0/302	96
	Mycobacterium sp. JLS	ref|YP_001070742.1	74	367	4e-127	0/302	97
	Mycobacterium gilvum PYR-GCK	ref|YP_001070742.1	74	367	4e-127	0/302	97
	Mycobacterium sp. JDM601	ref|YP_004523513.1	71	412	3e-145	2/306	97
Rv2421c (nadD)	Mycobacterium bovis AF2122/97	NP_856093.1	99	435	2e-122	0/211	99
	Mycobacterium bovis BCG str. Pasteur 1173P2	YP_978526.1	99	435	2e-122	0/211	99
	Mycobacterium bovis BCG str. Tokyo 172	YP_002645483.1	99	435	2e-122	0/211	99
	Mycobacterium leprae TN	NP_302026.1	80	347	4e-96	3/212	80
	Mycobacterium leprae Br4923	YP_002503656.1	80	347	4e-96	3/212	80
	Mycobacterium avium subsp. avium ATCC 25291	ZP_05216082.1	82	347	7e-96	1/210	82
	Mycobacterium avium 104	YP_880975.1	82	347	7e-96	1/210	82
	Mycobacterium marinum M	YP_001852020.1	80	347	8e-96	4/213	80
	Mycobacterium intracellulare ATCC 13950	ZP_05224849.1	86	345	2e-95	0/192	86
	Mycobacterium kansasii ATCC 12478	ZP_04749492.1	80	344	4e-95	0/209	80
	Mycobacterium avium subsp. paratuberculosis K-10	NP_961178.1	81	343	9e-95	1/210	82
	Mycobacterium ulcerans Agy99	YP_907291.1	82	343	1e-94	0/200	83
	Mycobacterium sp. MCS	YP_640693.1	78	320	6e-88	1/193	78
	Mycobacterium sp. KMS	YP_939587.1	78	320	6e-88	1/193	78
	Mycobacterium sp. JLS	YP_001071803.1	78	320	6e-88	1/193	78
	Mycobacterium vanbaalenii PYR-1	YP_954709.1	77	313	1e-85	1/192	77
	Mycobacterium gilvum PYR-GCK	YP_001133918.1	76	313	1e-85	1/199	76
	Mycobacterium smegmatis str. MC2 155	YP_888850.1	74	310	8e-85	1/199	74
	Mycobacterium abscessus	YP_001702360.1	75	305	3e-83	3/194	75
