# Supplementary material for: Resistance related metabolic pathways for drug target identification in Mycobacterium tuberculosis
Source: BMC Bioinformatics. 2016 Feb 8;17:75. doi: 10.1186/s12859-016-0898-8 (PMC4745158; doi:10.1186/s12859-016-0898-8)
Supplement: Additional file 4: Table S4. — Blast hits obtained for Rv1712, Rv2984, Rv2194, Rv1311, Rv1305, Rv2195, Rv1622c, Rv1456c and Rv2421c against three host intestinal bacteria. Bacterial species highlighted in bold showed homology to the query gene. Data can be viewed in Microsoft excel. (XLS 13 kb) [file 12859_2016_898_MOESM4_ESM.xls]

## Sheet: Sheet1
Gene(s)	Species Homology	Gene ID	% identity	Alignment score (Bit score)	Expectation value	Gaps	% Query coverage
Rv1712 (cmk)	Staphylococcus aureus subsp. aureus 21252	gb|EHO93475.1	40	154	7e-47	6/222	95
	Enterococcus faecalis E1Sol	ref|ZP_05576924.1	43	170	7e-53	10/228	95
	Escherichia coli O157:H7 str. EC4024	ref|ZP_03086029.1	41	159	1e-48	3/221	97
	Mus musculus	emb|CAM20215.1	34	36.6	0.0005	6/58	25
Rv2984 (ppk)	Staphylococcus aureus subsp. aureus IS-250	gb|EID35371.1	44	514	1e-173	27/648	87
	Escherichia coli 1827-70	ref|ZP_07787431.1	34	360	2e-114	36/660	87
Rv2194 (qcrC)	Staphylococcus aureus subsp. Aureus 21178	gb|EHM60464.1	38	30.4	0.003	6/55	17
	Enterococcus faecalis CH188	ref|ZP_05583644.1	25	23.1	0.92	0/56	20
	Escherichia coli O157:H7 str. EC4024	ref|ZP_03086103.1	36	26.2	0.083	3/69	24
	Mus musculus	ref|NP_067367.3	52	31.6	0.002	0/23	8
Rv1311 (atpC)	Staphylococcus aureus subsp. aureus Mu50	ref|NP_372626.1	33	52.4	9e-12	18/131	80
	Enterococcus faecalis TX0102	ref|ZP_07772475.1	40	62.8	2e-15	5/94	63
	Escherichia coli KD1	gb|EIL55012.1	27	49.7	7e-11	1/104	72
	Mus musculus	ref|NP_079589.2	28	30	0.002	8/96	61
Rv1305 (atpE)	Staphylococcus aureus subsp. aureus Mu50	ref|NP_372632.1	55	48.9	1e-10	2/53	52
	Enterococcus faecalis V583	ref|NP_816252.1	50	42	3e-08	0/44	45
	Escherichia coli O157:H7 str. EDL933	ref|NP_290376.1	52	30	0.0008	0/27	27
	Mus musculus	ref|NP_080744.1	34	30.4	0.001	8/85	85
Rv1622c (cydB)	Enterococcus faecalis TX0012	gb|EFT93269.1	42	239	3e-77	19/343	96
	Escherichia coli RN587/1	gb|EFZ76343.1	32	181	1e-54	46/377	97
Rv2195 (qcrA)	Staphylococcus aureus RF122	ref|YP_417733.1	34	26.6	0.074	8/73	16
	Escherichia coli IAI39	ref|YP_002408679.1	29	33.5	0.0001	2/68	15
	Mus musculus	ref|NP_079986.1	31	35	0.0001	13/97	28
Rv1456c	Staphylococcus aureus subsp. aureus MSHR1132	ref|YP_005325484.1	29	35.4	0.0005	37/181	52
	Enterococcus faecalis TX1467	gb|EGG58781.1	27	26.2	0.54	5/110	35
	Escherichia coli ATCC 8739	ref|YP_001723047.1	27	24.6	1.6	14/126	37
	Mus musculus	ref|NP_659123.2	40	26.6	0.42	2/43	14
Rv2421c (nadD)	Staphylococcus aureus subsp. Aureus 21318	gb|EGL91927.1	33	105	2e-30	12/190	87
	Enterococcus faecalis Merz96	ref|ZP_05565113.1	32	125	2e-37	12/197	92
	Escherichia coli ED1a	ref|YP_002396674.1	30	102	4e-29	18/207	90
	Mus musculus	ref|NP_659123.2	41	30.4	0.002	0/34	16
