# Supplementary material for: Resistance related metabolic pathways for drug target identification in Mycobacterium tuberculosis
Source: BMC Bioinformatics. 2016 Feb 8;17:75. doi: 10.1186/s12859-016-0898-8 (PMC4745158; doi:10.1186/s12859-016-0898-8)
Supplement: Additional file 8: Table S5. — KEGG pathway descriptors for M. tuberculosis genes retained after prioritization. Data can be viewed in Microsoft excel. (XLS 7 kb) [file 12859_2016_898_MOESM8_ESM.xls]

## Sheet: Sheet1
Gene(s)	KEGG Pathway description
Rv1712 (cmk)	Pyrimidine metabolism
Rv2984(ppk)	Oxidative Phosphorylation
Rv2194 (qcrC)	Oxidative Phosphorylation
Rv1311 (atpC)	Oxidative Phosphorylation
Rv1305 (atpE)	Oxidative Phosphorylation
Rv2195 (qcrA)	Oxidative Phosphorylation
Rv1622c (cydB)	Oxidative Phosphorylation, Two component system
Rv1456c (CtaA)	Oxidative Phosphorylation, Porphyrin and chlorophyll metabolism, Biosynthesis of secondary metabolites and Two component system.
Rv2421c (nadD)	Nicotinate and Nicotinamide metabolism
