# Supplementary material for: Resistance related metabolic pathways for drug target identification in Mycobacterium tuberculosis
Source: BMC Bioinformatics. 2016 Feb 8;17:75. doi: 10.1186/s12859-016-0898-8 (PMC4745158; doi:10.1186/s12859-016-0898-8)
Supplement: Additional file 15: Table S6. — Docking scores and number of interactions for the top ten compounds to Rv1712. The residues highlighted in bold are conserved catalytic residues while ligand C5P is highlighted in red. The numbers inside the () indicate the number of interactions formed between residue and the compound atom. Data can be viewed in Microsoft excel. (XLS 8 kb) [file 12859_2016_898_MOESM15_ESM.xls]

## Sheet: Sheet1
Number	Compound/substrate	Docking score (Kcal/mol)	Number of Hydrogen bonds	Number of Hydrophobic bonds	Number of π-interactions	Number of Saltbridge interactions
1	3869482	-7.6	Lys14, Gln113	TYR 36	TYR 36	Lys14, Asp129, Arg185
2	9007749	-7.6	Lys14 (2), Asp31, Gly33, Gln113, Asp129	TYR 36	TYR 36	Asp129, Lys14
3	4536469	-7.5	Lys14(2), Thr32, Ser188	TYR 36	TYR 36	Lys14, Asp129, Arg185
4	1785780	-7.5	Lys14, Thr32, Gly33, Gln113, Asp129	TYR 36	TYR 36	Asp129, Lys14
5	4096023	-7.5	Lys14, Thr32, Gln113, Asp129	TYR 36	TYR 36	Lys14, Asp129, Arg185
6	1532581	-7.4	Lys14, Thr32, Gln113, Asp129	TYR 36	TYR 36	Asp129, Lys14
7	3861744	-7.4	Ser100, Gln113, Asp129	TYR 36	TYR 36	Asp129, Arg37
8	13431062	-7.4	Lys14(2), Thr32(2), Ser100, Asp129, Ser188	TYR 36	TYR 36	Arg185, Lys14
9	8952080	-7.4	Gln113, Asp129	TYR 36	TYR 36	Asp129, Arg37
10	3869816	-7.4	Lys14(2), Gln113, Asp129	TYR 36	TYR 36	Asp129, Lys14
	C5P	-7.3	Gln113	0	TYR36	Arg37
